# Supplementary material for: Influence of Organic Nitrogen Derived from Recycled Wine Lees and Inorganic Nitrogen on the Chemical Composition of Cabernet Sauvignon Wines Fermented in the Presence of Non-Saccharomyces Yeasts Candida boidinii, C. oleophila, and C. zemplinina
Source: Foods. 2024 Dec 23;13(24):4166. doi: 10.3390/foods13244166 (PMC11675325; doi:10.3390/foods13244166)
Supplement: Supplementary file 1 [file foods-13-04166-s001.zip]

Archive with 1 entries (1 files):
- foods-3205971-supplementary.pdf
